# Supplementary material for: The microbiota affects energy production, nitrogen excretion, and sterol metabolism in mosquito larvae
Source: mBio. 2026 Jun 12;17(7):e01035-26. doi: 10.1128/mbio.01035-26 (PMC13343993; doi:10.1128/mbio.01035-26)
Supplement: Table S1 — Metabolites and their raw peak intensities. [file mbio.01035-26-s0007.xlsx]

## Sheet: metabolomics
					compound Name	alanine	asparagine 2	aspartate	cysteine	Glu/Gln	glycine	isoleucine	leucine	lysine	methionine	ornithine	phenylalanine	serine	threonine	tryptophan 2	tyrosine	valine	N-acetyl aspartic acid	5-aminovaleric acid	Cadaverine	Glycine Betaine	benzoic acid	glyceric acid	glycerol	Glycolic acid	Glyoxylic acid	Lactic acid	Pyruvic acid	arachidic acid	behenic acid	palmitic acid 1	C17:0	C17:1	linoleic acid 1	oleic acid 1	C20:5	lauric acid	linoleic acid 2	myristic acid	oleic acid	palmitic acid 2	stearic acid	Tetracosanol	chrysin
Sample	Tissue	Time-point	Replicate	Colonization	category	amino acid	amino acid	amino acid	amino acid	amino acid	amino acid	amino acid	amino acid	amino acid	amino acid	amino acid	amino acid	amino acid	amino acid	amino acid	amino acid	amino acid	amino acid deriv.	amino acid metab.	amino acid metab.	amino deriv.	Central carbon	Central carbon	Central carbon	Central carbon	Central carbon	Central carbon	Central carbon	fatty acid	fatty acid	fatty acid	fatty acid	fatty acid	fatty acid	fatty acid	fatty acid	fatty acid	fatty acid	fatty acid	fatty acid	fatty acid	fatty acid	fatty acid deriv.
RT							15.71		14.38		11.17			18.4						21.2			15.59	17.75	17.56	10.62	10.485	11.43	10.68	8.051	13.03	7.838	8	23.09	24.61	19.63	20.57	20.45	20.19	21.24	22.6	15.58	21.17	17.71	21.22	19.65	21.44	26.52	25.18
blank						0	0	0	0	0	0	0	0	0	0	0	0	0	338	0	0	324	0	0	0	0	513	0	0	0	0	0	0	0	0	0	0	0	0	0	0	0	0	0	0	392	0	0	0
blank						0	0	0	0	0	0	0	0	0	0	0	0	0	4713	0	0	0	0	0	0	0	0	0	0	0	0	0	0	0	0	0	0	0	0	1774.39	1002.13	0	0	0	349.91	0	0	0	0
deriv blank						6466.96	2750.15	3879	0	69684.9	26830	4067.79	3067.77	1339	686	4388	0	3605.16	2369	0	1104	7229.64	195	0	0	9886	15647.4	0	33455.3	1432.77	0	122221	157929	0	0	0	963	0	0	0	280.252	0	1528	0	776.585	20914	22608.8	0	0
deriv blank						298.784	647.001	176	2474	69193.2	29997.2	17539.9	7644.69	0	301.28	125.307	0	5468.25	1809.5	0	0	27833.2	0	0	0	11841	62407.2	1229.22	75640.9	13330.5	137.939	105125	197104	0	0	0	139.526	471	0	0	0	0	0	0	0	8774.56	0	0	0
QC						3.99657e+06	85045.2	3.98152e+06	13937.3	1.36772e+07	2.92844e+06	3.60628e+06	7.41799e+06	5.53623e+06	1.23554e+06	2.75661e+06	3.16998e+06	2.34969e+06	1.80431e+06	725404	1.84615e+07	5.14466e+06	31750.4	947507	98056.4	1.8717e+06	144655	41988.7	3.10589e+06	11619.6	10811.5	918574	203583	150367	66473.5	2.79469e+06	34623.7	7989.49	179423	266047	39382	26976.9	313035	141084	364634	3.30588e+06	3.24876e+06	37272	14813
QC						3.99657e+06	85045.2	3.98152e+06	13937.3	1.36772e+07	2.92844e+06	3.60628e+06	7.41799e+06	5.53623e+06	1.23554e+06	2.75661e+06	3.16998e+06	2.34969e+06	1.80431e+06	725404	1.84615e+07	5.14466e+06	31750.4	947507	98056.4	1.8717e+06	144655	41988.7	3.10589e+06	11619.6	10811.5	918574	203583	150367	66473.5	2.79469e+06	34623.7	7989.49	179423	266047	39382	26976.9	313035	141084	364634	3.30588e+06	3.24876e+06	37272	14813
QC						3.41084e+06	157465	4.40685e+06	22465.2	1.57193e+07	3.9561e+06	4.89029e+06	1.05895e+07	7.26587e+06	1.49193e+06	3.9763e+06	3.91255e+06	4.04234e+06	2.22694e+06	1.10809e+06	2.24187e+07	6.70766e+06	37557.5	834195	119757	1.87898e+06	100727	46580.6	3.08529e+06	29152.1	16048.1	1.13836e+06	277222	240619	138599	3.55739e+06	44014.4	12510.4	245363	318490	69907.3	33047.9	413291	163814	479233	4.09475e+06	4.14648e+06	69038	22230.4
QC						3.94901e+06	146145	3.72612e+06	22064.9	1.4586e+07	2.79801e+06	3.61041e+06	7.23424e+06	6.501e+06	1.24518e+06	3.57342e+06	3.41792e+06	2.21321e+06	1.66102e+06	979173	2.05428e+07	5.25497e+06	39620.1	932264	95175.9	1.68918e+06	117127	38517.5	2.91656e+06	26526.4	8206.82	936279	165187	219316	128338	3.02504e+06	45005.1	10155.8	244590	291123	74837	29514.3	386885	157733	431747	3.65572e+06	3.72272e+06	65602	19086.9
QC						4.00267e+06	139434	3.85828e+06	22133.1	1.52635e+07	2.87882e+06	3.64062e+06	7.07296e+06	6.81999e+06	1.27315e+06	3.68726e+06	3.58954e+06	2.31316e+06	1.77832e+06	1.01337e+06	2.14843e+07	5.39576e+06	45627.2	1.06216e+06	89503.8	1.73652e+06	107252	40014.6	3.11329e+06	31573	12992.4	989544	174971	225721	129046	2.9895e+06	44964.2	8944.94	299410	301910	79681.5	32112.5	408712	160812	462708	3.99247e+06	3.8723e+06	71607	21394
QC						3.84368e+06	102556	2.88563e+06	19085.6	1.29104e+07	2.43052e+06	3.22542e+06	7.21095e+06	5.52448e+06	1.00666e+06	3.05006e+06	2.90048e+06	2.53061e+06	1.54173e+06	656240	1.761e+07	5.00585e+06	14453.8	723711	88865.3	1.41045e+06	108962	33614.4	2.44762e+06	11710.8	10317	852812	282872	173827	118217	2.71575e+06	33972.1	8084.61	152928	296149	47765.4	22390.5	345501	127266	375797	3.22499e+06	3.12829e+06	58939	18739.2
QC						3.60914e+06	126958	3.65178e+06	25286.3	1.51364e+07	3.09806e+06	3.64472e+06	7.81767e+06	6.06492e+06	1.21351e+06	3.49516e+06	3.12287e+06	2.93168e+06	1.7636e+06	819710	1.89079e+07	5.66559e+06	34831.9	770307	83627.1	1.69991e+06	115522	35736.8	2.8026e+06	24631	10707.9	1.0425e+06	334470	195857	117360	2.81445e+06	37262.8	6749.8	171455	296397	68233.5	24985.9	376090	134515	408972	3.34102e+06	3.43144e+06	62074	18075.2
QC						4.30684e+06	135357	3.82196e+06	28968.5	1.66682e+07	3.16719e+06	3.73714e+06	7.60831e+06	6.25585e+06	1.2526e+06	3.65833e+06	3.60404e+06	2.57061e+06	1.81897e+06	997976	2.00227e+07	5.80024e+06	39144.7	991949	90414.8	1.78616e+06	129531	42727.4	2.97249e+06	22613.1	11099.9	1.09771e+06	357197	232659	146150	3.33017e+06	40834.5	7994.28	190116	305671	72870.3	31845.3	416384	148831	489269	3.86984e+06	3.76928e+06	70535	21303.9
QC						3.73021e+06	131561	4.08818e+06	30220.5	1.72999e+07	3.26783e+06	3.79748e+06	8.08062e+06	6.69247e+06	1.33276e+06	3.84334e+06	3.45035e+06	3.20357e+06	1.84723e+06	889151	2.08347e+07	5.6206e+06	44023.9	952342	85945.3	1.80418e+06	119373	42079.5	2.8919e+06	29904	12720.1	1.095e+06	336282	221745	128886	3.06467e+06	44742.1	7113.41	184288	297203	75263.4	27996.3	402428	153869	448617	3.59578e+06	3.64994e+06	70048	21884.1
QC						3.37278e+06	82981.6	4.06532e+06	21935.2	1.85486e+07	3.14328e+06	3.54192e+06	7.69785e+06	5.78462e+06	1.27708e+06	3.2558e+06	3.75259e+06	2.80386e+06	1.8313e+06	631576	1.95865e+07	5.39586e+06	49189.2	1.2077e+06	99602.7	1.70711e+06	123442	42416.5	2.92779e+06	29816.8	10798.8	1.01055e+06	304076	225335	128961	3.47623e+06	44304.7	10196.4	186015	305760	67168.9	33326.9	409217	159752	474024	3.9936e+06	3.89118e+06	75952	24019.8
QC						4.29371e+06	105302	4.08964e+06	24241	1.80903e+07	3.23685e+06	3.65453e+06	7.55638e+06	6.13622e+06	1.32499e+06	3.28603e+06	3.77427e+06	2.5444e+06	1.86077e+06	929225	2.13784e+07	5.54238e+06	48050.4	1.26767e+06	91782.8	1.805e+06	132410	45195.1	3.18101e+06	13133.1	10354.3	1.01021e+06	267109	233991	139805	3.36354e+06	50527.7	12523.9	242325	320580	70666.2	35707.1	429512	173936	509762	3.951e+06	4.14356e+06	77051	20678
B – GUT 12h	GUT	12h	AB	E. coli		1.03736e+06	14210.5	385810	7112.19	2.18961e+06	624871	485226	893930	678547	76632.8	614843	404019	491558	278646	22425.9	1.46479e+06	799133	5063.23	190658	0	559238	165760	10796.5	701005	9753.07	5349	825175	166961	151516	63893.4	5.88408e+06	69533.9	13005.5	66667	129041	24461.5	31334	168366	306082	262956	7.02622e+06	7.01548e+06	8330	3546
H – GUT 12h	GUT	12h	GH	E. coli		527916	8818	245934	7959.46	2.17477e+06	369476	340027	720870	565282	47540.2	477155	417365	287784	182841	32438.9	1.3002e+06	618325	1541.33	202110	0	492401	52481.4	8396.58	611438	4876.62	7806	533211	292071	228868	125544	4.14044e+06	73460.2	7203.03	45228.2	90064.2	10555.5	20221	125693	102482	233963	5.58224e+06	6.40371e+06	16624	4124
J – GUT 12h	GUT	12h	IJ	E. coli		800644	24398.6	306550	8018.89	2.3108e+06	622353	552131	1.23996e+06	1.05661e+06	106422	564337	911057	406085	292972	101954	2.24168e+06	986545	3214.41	319577	0	1.13608e+06	59590.2	13587.7	629089	0	6895.52	645951	346161	196565	120974	4.862e+06	80566.8	10017.5	62421.5	122237	13471.5	14063.5	167330	95445.7	336094	5.85551e+06	5.19943e+06	9535	3328
K – GUT 12h	GUT	12h	KL	E. coli		1.06451e+06	27438.7	586065	10306.5	3.1065e+06	890590	792579	1.40546e+06	1.23355e+06	126031	776048	930480	493997	419737	100835	2.19321e+06	1.3334e+06	5383.81	377115	0	653172	97490.4	8968.07	780460	24047.2	8792.52	591748	223158	230125	143112	2.67169e+06	64758.5	8420.72	47199.5	104310	18335	17907	140936	78382.1	211322	3.19681e+06	4.49534e+06	18620	5070
M – GUT 12h	GUT	12h	MN	E. coli		326512	34087.1	554195	11430.1	4.24275e+06	869668	960896	2.33516e+06	1.63775e+06	162470	1.81341e+06	1.15972e+06	943374	430496	173457	3.63287e+06	1.60207e+06	7252.1	383543	0	979212	127809	17003.8	803779	22562.7	15596.4	492766	376007	309483	210328	4.99653e+06	87100.8	16090.5	133300	179759	53284.6	27748.7	233655	138028	301562	5.57337e+06	5.45829e+06	18207	4961
B – GUT20H	GUT	20H	AB	E. coli		370558	17531.1	316535	4307.75	2.63608e+06	511190	542270	1.2726e+06	838097	81174.6	726287	421058	524802	258185	56836.5	1.8325e+06	823995	5939.5	179742	0	1.49184e+06	52727.6	14116.4	899284	20967.6	3312.72	847468	177573	96230	48254	2.04957e+06	32167.6	6289.44	78634	110877	21262.9	16233	123383	193678	162252	3.15147e+06	3404406	5965	1738
H – GUT20H	GUT	20H	GH	E. coli		353814	4444.17	359962	9658.8	2.93271e+06	407433	468624	967003	391045	37632.7	564242	440403	355689	207846	32977.1	767779	618454	6127.81	123734	0	321920	108509	14601.4	1.70412e+06	28289.8	2967.34	2.48854e+06	335967	338261	188077	4.66754e+06	2748.24	24789.6	6687.48	597378	41343.7	31004.2	1.02808e+06	155057	1.83197e+06	5.31533e+06	5.67342e+06	17683	2626
J – GUT20H	GUT	20H	IJ	E. coli		601022	18313.7	268630	5362.93	3.18311e+06	396257	312486	564792	570835	65485.6	560466	395970	324422	226134	41681	1.54689e+06	521515	2949.66	244552	24860	806658	123668	11976.5	1.02447e+06	9865.81	4953.06	738703	305286	343703	247147	4.83499e+06	88995.1	8745.32	107730	170301	46375.8	36408.4	223254	165630	327158	6.3837e+06	6.91525e+06	24422	6071
K – GUT20H	GUT	20H	KL	E. coli		2.71008e+06	157166	2.05963e+06	26466.5	9.56698e+06	2.411e+06	2.45054e+06	4.51602e+06	4.47194e+06	497127	4.52927e+06	3.057e+06	1.74816e+06	1.24062e+06	739732	8.69872e+06	3.74506e+06	11904.2	1.09165e+06	0	1.55363e+06	173303	27890.1	5.48197e+06	32915.5	11376.6	871541	261335	319102	185248	4.09991e+06	88560.4	4852.59	341269	287475	101427	32808.8	381431	153552	460456	4.82559e+06	5.45627e+06	17593	5081.34
M – GUT20H	GUT	20H	MN	E. coli		470478	72512.9	821863	15095.4	5.12746e+06	1.47662e+06	1.56146e+06	3.4145e+06	1.87511e+06	222833	908208	1.41518e+06	1.17263e+06	648446	319283	4.76038e+06	2.41291e+06	11815.7	406769	0	531189	114174	11872	905982	21500.7	5166.89	623328	350088	570628	486994	4.26093e+06	83363.7	8868.15	217035	127776	33272.7	17825.4	158162	75937	130800	4.76652e+06	6.8349e+06	32639	7384
A – GUT12h	GUT	12h	AB	germ-free		478924	6588.83	179058	5774.84	1.92545e+06	370656	274482	572992	474320	44787	201041	313750	248921	171100	9120.34	985195	538094	5773.66	172443	0	175847	144200	9586.74	695618	13662.8	4653	393832	182793	180723	76221.3	4.98551e+06	54218.2	12682.3	26159	119727	14111.4	28792.4	149089	322764	248379	5.98052e+06	6.68033e+06	8931	2669
G – GUT 12h	GUT	12h	GH	germ-free		295658	12107.8	219129	5009.82	3.30592e+06	193395	288011	381748	246329	44976.7	321017	103431	338906	182256	19348.2	1.01261e+06	403058	3986.15	81500.3	0	191341	55203.5	13482.7	609763	12527.2	3036.87	365351	184636	273775	141142	2.69036e+06	24261.2	23379.9	65645.1	420193	61921.5	26574.1	590097	92890.4	689839	3.29774e+06	6.10766e+06	14036	5366
I – GUT 12h	GUT	12h	IJ	germ-free		901599	33490.2	656521	8290.07	3.70912e+06	1.06169e+06	812820	1.73302e+06	1.50022e+06	158136	1.09796e+06	1.00333e+06	912310	459253	128910	2.94463e+06	1.17826e+06	3544.5	404860	0	1.74796e+06	91478.6	13822	1.8564e+06	20965.8	4697.28	833751	335272	119022	49860	2.85124e+06	47019.3	3615.62	40702.2	95021.9	11032.5	14363.3	118697	66430.1	173856	3.32477e+06	3.49549e+06	7857	3828
L – GUT 12h	GUT	12h	KL	germ-free		305874	21253.6	516873	8166.26	4.15401e+06	598108	609101	1.11656e+06	1.11704e+06	124071	1.05952e+06	872422	414175	318888	113404	2.52362e+06	1.07137e+06	4642.06	374100	0	591519	58994.7	17398.8	966796	28581.6	2961.03	575002	0	121203	59264	4.0341e+06	70200	7452.8	87715.4	140931	38372.1	16822.2	205000	96292.8	292145	4.95444e+06	4.56302e+06	11615	5631
N – GUT 12h	GUT	12h	MN	germ-free		1.47521e+06	31436.1	1.38757e+06	9123	1.04348e+07	1.46655e+06	1.97121e+06	4.18796e+06	2.64627e+06	366864	1.73971e+06	1.95968e+06	1.83248e+06	958805	153894	7.68049e+06	3.23631e+06	9810.36	830619	1420.91	1.3592e+06	123792	25949.9	1.32204e+06	14356.9	5144.96	868720	244376	159561	74881.7	5.84225e+06	66529.5	36989.6	348629	583678	170839	56772.2	793638	183325	876106	6.72042e+06	5.19598e+06	9509	4092
A – GUT20H	GUT	20H	AB	germ-free		259432	3022.2	136556	3203.82	1.13509e+06	343288	137816	264721	183712	20060.4	278159	130230	177026	89714	416.73	449193	272548	1498.66	76982.4	0	374553	69890.3	7143.11	397519	0	1672.82	605907	142264	51643.3	22385	1.11235e+06	14767.6	8049	0	16528.9	833.803	10274.4	20355.3	156275	38903.6	1.4066e+06	1.82671e+06	4385	1051
G – GUT20H	GUT	20H	GH	germ-free		977085	61788.9	774391	10098.2	4.79021e+06	879441	768445	1.37465e+06	1.64123e+06	186296	992985	1.14878e+06	616047	442035	219426	3.90429e+06	1.26194e+06	6491.22	391212	0	775843	70468.7	21208.3	1.25187e+06	25244.5	6465	644251	205867	277893	178715	3.35779e+06	48080.5	8906.2	102445	212531	51657.8	26361.2	281133	94354.6	345825	4.62653e+06	5.17094e+06	9585	4082
I – GUT20H	GUT	20H	IJ	germ-free		1.37326e+06	103521	1.11386e+06	24407.3	9.97038e+06	1.21121e+06	1.12505e+06	2.39176e+06	2.82894e+06	294729	3.93477e+06	1.77529e+06	1.28866e+06	733759	427318	8.0912e+06	1.73189e+06	11584.6	621298	0	1.71597e+06	191187	32620.2	1.55895e+06	30205.6	7415.51	834804	347257	193577	98482.4	3.89326e+06	50472.8	12476.5	355079	553246	203436	67314.3	764213	148773	766466	4.39946e+06	4.68638e+06	12992	3247
L – GUT20H	GUT	20H	KL	germ-free		763834	148103	1.2086e+06	21533.5	7.57491e+06	2.50078e+06	2.07437e+06	4.65666e+06	3.62776e+06	395610	3.22542e+06	2.12517e+06	1.93555e+06	1.02848e+06	526554	7.7424e+06	3.00736e+06	11224	620957	0	967346	147874	29185.3	3.20173e+06	23401.4	3869.62	829038	359511	271267	138372	5.03656e+06	92555.9	10042.3	265146	241355	107009	35868.6	307402	127305	332362	5.69612e+06	6.37713e+06	15753	8708
N – GUT20H	GUT	20H	MN	germ-free		2.81661e+06	214247	1.78969e+06	35946	2.03906e+07	2.13907e+06	2.67741e+06	4.44844e+06	5.91694e+06	680614	2.57607e+06	4.25474e+06	2.2324e+06	1.6386e+06	1.07684e+06	1.67706e+07	3.89338e+06	32064.9	1.39367e+06	0	3.02431e+06	215002	56867.4	3.28489e+06	41351.4	14589	1.36005e+06	114256	315719	174771	1.0159e+07	111153	42837.3	1.20045e+06	1.56113e+06	614265	115007	2.46695e+06	379091	2.65555e+06	1.14835e+07	8.57181e+06	19926	8623.58
B – WL 12H	WL	12H	AB	E. coli		3.04656e+06	35962.7	1.82389e+06	9744.91	7.56141e+06	1.4113e+06	1.64663e+06	2.8592e+06	2.78709e+06	540456	1.71926e+06	1.45669e+06	1.09645e+06	815755	265673	1.30808e+07	2.61993e+06	31715.3	520034	51078.4	1.23788e+06	96595.9	32679	1.8927e+06	25535.2	6220.49	1.46887e+06	166062	77220.3	29907.1	1.65246e+06	22932.6	7373.48	17062.7	96736.1	15993.4	18606.1	99366.3	125150	112622	2.00884e+06	2.04209e+06	37524	12344
H – WL 12H	WL	12H	GH	E. coli		9.01424e+06	1.63098e+06	1.0018e+07	171120	3.57117e+07	1.09221e+07	1.58492e+07	5.17572e+07	3.52625e+07	5.43117e+06	1.29714e+07	1.38587e+07	1.17522e+07	6.528e+06	5.64788e+06	4.73548e+07	2.30804e+07	69373	1.43646e+06	740199	4.86014e+06	61341.6	50221.4	5.89746e+06	35975.9	56624	1.43881e+06	294556	495692	281423	6.87021e+06	115948	7832.24	469554	381758	107877	26242.3	417640	150331	430619	8.05889e+06	7.46523e+06	351191	106911
J – WL 12H	WL	12H	IJ	E. coli		2.85098e+06	375345	1.0371e+07	110066	3.17884e+07	7.22211e+06	9.88859e+06	2.08123e+07	2.07967e+07	3.81048e+06	1.67699e+07	1.01959e+07	5.62434e+06	4.3331e+06	3.42986e+06	3.46227e+07	1.43861e+07	85210.8	2.28001e+06	474882	3.54393e+06	66569.6	75846.9	5.73001e+06	32308.4	42802.8	614358	204456	340079	190631	4.40286e+06	68969.9	5110.74	502000	286053	79006.4	23444.8	359161	133307	371740	5.19952e+06	4.26884e+06	163590	50414.4
K – WL 12H	WL	12H	KL	E. coli		6.5779e+06	528199	8.81494e+06	115852	3.16622e+07	8.35514e+06	1.07747e+07	3.01645e+07	2.67838e+07	3.67639e+06	1.3288e+07	9.68562e+06	8.59665e+06	4.96324e+06	3.84774e+06	4.84546e+07	1.60615e+07	96919.6	1.67706e+06	787145	4.79141e+06	123092	84530.1	6.2446e+06	39718.9	58923.3	2.43773e+06	355241	386191	178978	3.88146e+06	73997.5	4474.36	504167	232189	52139.8	19026.9	276330	86413.6	286825	4.45883e+06	4.19857e+06	246688	76414.3
M – WL 12H	WL	12H	MN	E. coli		8.16945e+06	705146	1.32028e+07	180528	4.04664e+07	1.06121e+07	1.44871e+07	3.86304e+07	3.2948e+07	5.5007e+06	1.33191e+07	1.44391e+07	1.11729e+07	6.53711e+06	5.59616e+06	5.10463e+07	2.08454e+07	104585	2.02472e+06	568449	4.26584e+06	124363	89021.2	7.68076e+06	33398.7	83343.8	1.95637e+06	356598	494020	325451	4.87655e+06	57039.8	5631.93	1.31127e+06	365868	103854	24674.2	452271	123705	460256	5.64661e+06	4.91449e+06	314487	86525.2
B – WL 20h	WL	20h	AB	E. coli		7.15675e+06	256067	6.64056e+06	38474.7	2.08414e+07	4.48105e+06	6.25715e+06	1.32272e+07	1.58109e+07	2.32465e+06	9.91182e+06	5.8389e+06	3.97978e+06	3.04614e+06	1.94144e+06	4.17748e+07	9.39053e+06	54661.6	1.25655e+06	182155	3.41388e+06	81250	47387.1	7.06009e+06	28417.4	11963	1.79221e+06	226983	408568	209917	3.60882e+06	47669.1	5693.13	2.42943e+06	482515	116481	22824.6	558144	258580	525309	5.41627e+06	4.1212e+06	191350	46677
H – WL 20h	WL	20h	GH	E. coli		7.0263e+06	407196	1.47124e+07	152892	4.73184e+07	1.01983e+07	1.31708e+07	3.58604e+07	2.28955e+07	4.78334e+06	1.1659e+07	9.90619e+06	1.00512e+07	5.62845e+06	4.40055e+06	5.34104e+07	1.82053e+07	85362	1.35013e+06	394574	5.40337e+06	75761.7	110536	8.62927e+06	35352.8	24239.7	1.27657e+06	334432	508745	314909	4.48883e+06	63093.7	3722.88	1.38996e+06	480095	183454	38210.9	547468	105032	501364	5.2681e+06	5.00092e+06	195141	49165.2
J – WL 20h	WL	20h	IJ	E. coli		5.93509e+06	161836	8.9076e+06	59279.2	4.69223e+07	5.55455e+06	6.07387e+06	1.37724e+07	1.13595e+07	1.8794e+06	6.95423e+06	4.16368e+06	6.7289e+06	3.61197e+06	1.56649e+06	5.52843e+07	8.93622e+06	126694	1.09642e+06	743384	5.44355e+06	150460	145499	9.39778e+06	33385.4	36122.4	1.24173e+06	342345	114769	94436.7	2.15784e+06	30536.2	3181.29	354070	317839	141784	36604.9	344533	60148.5	292451	2.45429e+06	1.82616e+06	100214	22842.2
K – WL 20h	WL	20h	KL	E. coli		6.40582e+06	374478	1.39756e+07	132681	4.10777e+07	9.11887e+06	1.22879e+07	3.44754e+07	2.69567e+07	4.39079e+06	1.12087e+07	1.12828e+07	9.6053e+06	5.63723e+06	4.19033e+06	5.60632e+07	1.52317e+07	107406	1.65678e+06	507167	3.56177e+06	125876	99093.6	7.5709e+06	30171.3	38584.9	2.3648e+06	398727	503443	313998	3.886e+06	44775.7	3889.52	515255	205747	66377.4	22946.1	245804	71172.4	238366	4.47181e+06	4.51232e+06	210565	69942.6
M – WL 20h	WL	20h	MN	E. coli		7.69159e+06	605751	2.14273e+07	260802	6.66191e+07	1.41261e+07	1.94899e+07	5.74804e+07	3.88436e+07	6.62246e+06	1.67508e+07	1.57732e+07	1.56223e+07	8.31125e+06	7.07884e+06	6.75525e+07	2.74083e+07	163441	1.6809e+06	1.07492e+06	7.34489e+06	144425	160130	1.30758e+07	47413.8	45721.6	2.79154e+06	325481	1.01576e+06	763856	6.01885e+06	75848	7998.6	2.9769e+06	598330	283020	54791.6	710915	155318	648633	6.77512e+06	6.85988e+06	336020	97162.3
A – WL 12h	WL	12h	AB	germ-free		2.18038e+06	47259.6	1.704e+06	14358.8	1.03943e+07	1.40175e+06	2.01299e+06	3.64236e+06	2.93619e+06	598520	1.82355e+06	1.79814e+06	1.3326e+06	886838	343516	1.33944e+07	3.20437e+06	38155	618410	12438.3	1.28963e+06	616377	28985.5	1.40018e+06	23797.7	16444.7	894457	184340	188550	65409.3	2.82004e+06	34357.4	10274.8	75377.9	231635	34963.3	31915.7	268146	234181	291357	3.35248e+06	3.86823e+06	96986	28551.5
G – WL 12H	WL	12H	GH	germ-free		8.59005e+06	558242	5.02482e+06	60406.1	2.37098e+07	4.65773e+06	7.22286e+06	1.74402e+07	1.8911e+07	2.34919e+06	6.79828e+06	7.03558e+06	4.20073e+06	3.04628e+06	2.47238e+06	4.31776e+07	1.14609e+07	70877.3	1.28595e+06	401255	900317	56586.9	37660.2	3.82013e+06	24830.3	11504.8	1.03684e+06	258297	235259	135705	1.72053e+06	21003.2	3070.09	460629	293962	77296.1	13178.7	321371	90489.5	269022	2.48545e+06	2.50932e+06	189736	57991.7
I – WL 12H	WL	12H	IJ	germ-free		1.3102e+07	574370	1.94604e+07	257979	8.0053e+07	1.08598e+07	1.36709e+07	4.05088e+07	3.42143e+07	5.68754e+06	1.46919e+07	1.33901e+07	1.13905e+07	7.32687e+06	6.6195e+06	7.76509e+07	1.85502e+07	258980	2.23179e+06	1.12438e+06	4.71899e+06	202631	108977	1.1993e+07	30879.8	21645.3	3.31991e+06	371433	404476	202382	5.21579e+06	61999.6	16632	2.3697e+06	1.21291e+06	486165	90625.2	1.51117e+06	245884	1.2781e+06	5.87878e+06	4.43871e+06	211094	62929.7
L – WL 12H	WL	12H	KL	germ-free		6.58324e+06	547951	7.98292e+06	88113.6	2.55612e+07	8.92772e+06	1.15355e+07	2.7544e+07	1.9831e+07	3.4649e+06	8.40639e+06	9.11526e+06	8.19455e+06	4.99642e+06	3.45976e+06	3.86126e+07	1.6079e+07	74105.8	1.64762e+06	391292	2.87603e+06	67558.2	71239.5	6.70989e+06	29283.9	1898.27	1.5615e+06	359992	354395	163390	6.73103e+06	126340	4665.32	991389	202429	50302.6	15701.7	285638	139846	334470	7.5621e+06	6.46044e+06	263434	102168
N – WL 12H	WL	12H	MN	germ-free		27597.6	0	391.867	0	3069.4	168	0	559.757	0	755.93	1019.23	1080.22	746.711	1723.32	0	544.751	27019.4	545	353.973	328	2091.4	616.163	0	5621.7	1801.46	171	0	66217.2	0	0	6809	0	0	4.18363e+06	4798.79	978.584	0	0	0	2297.4	4546.55	0	0	0
A – WL 20h	WL	20h	AB	germ-free		4.03443e+06	92857.6	3.32481e+06	13781.4	1.26047e+07	2.76315e+06	3.49946e+06	6.68509e+06	4.96033e+06	1.02451e+06	3.29827e+06	2.49016e+06	2.10377e+06	1.49716e+06	596078	1.89602e+07	5.18719e+06	30935.5	727504	35589.1	4.15334e+06	104465	38977.7	2.21619e+06	12642.5	10901.4	853420	201522	199427	76671.1	3.97534e+06	68337.1	3877.19	89300	144300	10677.8	13077	161241	242265	190277	5.93509e+06	4.80654e+06	88605.8	25219
G – WL 20h	WL	20h	GH	germ-free		1.58211e+07	543199	1.78485e+07	130301	5.25691e+07	1.07144e+07	1.26282e+07	3.19179e+07	3.02624e+07	5.4858e+06	1.4462e+07	1.22986e+07	1.14246e+07	6.82399e+06	4.80393e+06	6.42352e+07	1.81813e+07	117738	1.61223e+06	316900	3.60419e+06	79925.5	108576	1.23284e+07	28691.1	20193.3	1.97111e+06	216985	395334	206758	3.70845e+06	45215.5	5974.86	1.35044e+06	488329	203044	50934.1	534910	143736	486031	4.4225e+06	4.41363e+06	146969	40493.4
I – WL 20h	WL	20h	IJ	germ-free		3.41476e+06	567141	1.68108e+07	207433	7.0964e+07	8.27563e+06	1.10638e+07	2.67865e+07	3.44038e+07	4.76188e+06	1.90075e+07	1.26737e+07	7.84169e+06	6.19701e+06	5.2549e+06	7.99787e+07	1.60834e+07	204695	2.72685e+06	1.27916e+06	8.44923e+06	192347	139288	1.08893e+07	0	24408.8	442710	358020	566620	316228	4.53046e+06	51521.7	4159.15	2.35646e+06	697035	343752	70385.8	789879	176173	686490	5.34972e+06	4.542e+06	273772	70301.5
L – WL 20h	WL	20h	KL	germ-free		6.87929e+06	423190	1.72603e+07	146853	5.52265e+07	1.18628e+07	1.56535e+07	4.61488e+07	3.03629e+07	5.21395e+06	1.25558e+07	1.10948e+07	1.25407e+07	7.36943e+06	5.19786e+06	6.82365e+07	2.432e+07	150135	1.71054e+06	709198	4.55376e+06	79005.2	110273	1.13876e+07	39814	13321.7	2.87299e+06	342515	476794	239646	6.78596e+06	76495.5	6603.85	1.44731e+06	382536	231285	40421.9	468538	163486	439754	7.4803e+06	6.45329e+06	256712	83726.6
N – WL 20h	WL	20h	MN	germ-free		4.39349e+06	57155.5	5.87857e+06	0	4.53712e+07	3.40803e+06	2.66786e+06	7.80031e+06	1.99375e+07	1.92548e+06	2.16461e+06	5.81103e+06	3.3835e+06	2.34815e+06	3.39977e+06	6.07909e+07	3.63741e+06	158795	4.95032e+06	0	443903	50513.9	54397.5	2.80377e+06	37650.5	0	2.93317e+06	551478	529550	296996	4.04472e+06	70050.6	12828.3	3.00318e+06	743240	349053	29472.5	816690	160364	795783	4.65555e+06	4.75159e+06	284269	91092.3
[truncated: 40 more columns]
