# Supplementary material for: The microbiota affects energy production, nitrogen excretion, and sterol metabolism in mosquito larvae
Source: mBio. 2026 Jun 12;17(7):e01035-26. doi: 10.1128/mbio.01035-26 (PMC13343993; doi:10.1128/mbio.01035-26)
Supplement: Table S2 — Statistical analysis results. [file mbio.01035-26-s0008.xlsx]

## Sheet: Figure 4
Figure 4A - gut
Metabolite	FC	log2(FC)	raw.pval	-log10(p)
malic acid	2.0034	1.0025	4.1611e-05	4.3808
fumaric acid	1.4808	0.56638	0.00021629	3.665
Citrate	2.7716	1.4707	0.00092547	3.0336
Glu/Gln	1.3173	0.39759	0.0013254	2.8776
tartronic acid	1.473	0.55873	0.0015139	2.8199
trehalose	1.6024	0.68023	0.0027333	2.5633
Tetracosanol	0.4868	-1.0386	0.0042535	2.3713
behenic acid	0.42517	-1.2339	0.0042807	2.3685
Beta-Alanine	0.47887	-1.0623	0.0048519	2.3141
C16:0-glycerol	0.59281	-0.75435	0.0059821	2.2231
2-OH-glutarate	1.8562	0.89238	0.0068088	2.1669
arachidic acid	0.53415	-0.90467	0.0087332	2.0588
citramalic acid	1.7974	0.84593	0.0091291	2.0396
glyceric acid	1.2607	0.33421	0.015348	1.8139
Glyoxylic acid	0.50735	-0.97894	0.015692	1.8043
cholesterol	0.63559	-0.65384	0.021095	1.6758
Pyruvic acid	0.53276	-0.90844	0.022754	1.643
alpha ketoglutaric acid	2.2141	1.1467	0.023809	1.6233
C20:5	2.2217	1.1516	0.033955	1.4691
benzoic acid	0.75196	-0.41126	0.036229	1.4409
palmitic acid 1	0.70858	-0.49699	0.050246	1.2989
putrescine	0.3717	-1.4278	0.057094	1.2434
5-OH-indole-2-carboxy-late	1.7778	0.83007	0.066457	1.1775
xanthurenic acid	2.0799	1.0565	0.069337	1.159
palmitic acid 2	0.70093	-0.51265	0.070795	1.15
stearic acid	0.69619	-0.52244	0.077059	1.1132
Methylphosphate	1.6612	0.73226	0.084823	1.0715
adenosine	2.1514	1.1052	0.088698	1.0521
Figure 4B - whole larvae
Metabolite	FC	log2(FC)	raw.pval	-log10(p)
Glyoxylic acid	0.26252	-1.9295	0.00021739	3.6628
hexose	0.5387	-0.89244	0.0019471	2.7106
urea	0.49178	-1.0239	0.0043046	2.3661
allantoin	0.5134	-0.96185	0.010489	1.9793
myristic acid	1.4286	0.51457	0.010877	1.9635
ribose-5-phosphate	0.40672	-1.2979	0.011035	1.9572
Beta- alanine 1	0.52907	-0.91848	0.01309	1.8831
Threonic acid	0.51584	-0.955	0.019394	1.7123
Citrate	1.8139	0.85907	0.019627	1.7072
citrulline	0.79901	-0.32371	0.031848	1.4969
putrescine	0.62266	-0.68348	0.038155	1.4184
Glycine Betaine	0.65406	-0.6125	0.040991	1.3873
C20:5	1.8941	0.92154	0.054033	1.2673
linoleic acid 2	1.5467	0.62919	0.05841	1.2335
linoleic acid 1	1.8378	0.878	0.06081	1.216
Sedoheptulose	0.25008	-1.9995	0.061278	1.2127
N-acetyl aspartic acid	1.3263	0.40745	0.067292	1.172
oleic acid 2	1.4732	0.55892	0.07026	1.1533
oleic acid 1	1.5484	0.63081	0.072646	1.1388
malic acid	1.3577	0.44118	0.07592	1.1196

## Sheet: Figure 7
Analysis	Response variable	Predictor	Random effect	Sample Size	Test result	Comparisons
Figure 7B - high cholesterol doses
Glmm (binomial)	% blocked larvae	Treatment	Replicate	Replicate A: GF (n=65); Cholesterol_35.6 (n=66); Cholesterol_106 (n=66) Replicate B: GF (n=48); Cholesterol_35.6 (n=48); Cholesterol_106 (n=48) Replicate C: GF (n=48); Cholesterol_35.6 (n=48); Cholesterol_106 (n=48) Replicate D: GF (n=48); Cholesterol_35.6 (n=48); Cholesterol_106 (n=48) Replicate E: GF (n=48); Cholesterol_35.6 (n=24); Cholesterol_106 (n=24) Cholesterol_high = Cholesterol_35.6 + C…	F1 = 2.07, p = 0.16	GF vs Cholesterol_35.6: p = 0.084 GF vs Cholesterol_106: p = 0.35
	% dead larvae	Treatment	Replicate		F1 = 13.18, p < 0.001	GF vs Cholesterol_35.6: p = 0.03 GF vs Cholesterol_106: p < 0.001
	% dead pupae	Treatment	Replicate		F1 = 1.55, p = 0.21	GF vs Cholesterol_35.6: p = 0.49 GF vs Cholesterol_106: p = 0.11
	% adults	Treatment	Replicate		F1 = 12.05, p < 0.001	GF vs Cholesterol_35.6: p = 0.007 GF vs Cholesterol_106: p < 0.001
Figure 7C - low cholesterol doses
Glmm (binomial)	% blocked larvae	Treatment	Replicate	Replicate C: GF (n=48); Cholesterol_3.6 (n=48); Cholesterol_0.36 (n=48) Replicate D: GF (n=48); Cholesterol_3.6 (n=48); Cholesterol_0.36 (n=48) Replicate E: GF (n=48); Cholesterol_3.6 (n=48); Cholesterol_0.36 (n=48) Replicate F: GF (n=48); Cholesterol_3.6 (n=96); Cholesterol_0.36 (n=96) Replicate G: GF (n=48); Cholesterol_3.6 (n=48); Cholesterol_0.36 (n=48) Cholesterol_low = Cholesterol_3.6 + Cho…	F1 = 0.35, p = 0.55	GF vs Cholesterol_3.6: p = 0.63 GF vs Cholesterol_0.36: p = 0.57
	% dead larvae	Treatment	Replicate		F1 = 1.23, p = 0.18	GF vs Cholesterol_3.6: p = 0.77 GF vs Cholesterol_0.36: p = 0.086
	% dead pupae	Treatment	Replicate		F1 = 3.32, p = 0.069	GF vs Cholesterol_3.6: p = 0.27 GF vs Cholesterol_0.36: p = 0.040
	% adults	Treatment	Replicate		F1 = 3.20, p = 0.074	GF vs Cholesterol_3.6: p = 0.11 GF vs Cholesterol_0.36: p = 0.09
Figure 7D - bacteria deficient in fatty acid degradation
Glmm (binomial)	% adults	Bacterial strain	Replicate	Replicate A: WT (n=24); ∆fadE (n=24); ∆fadH (n=24) Replicate B: WT (n=24); ∆fadE (n=24); ∆fadH (n=24) Replicate C: WT (n=24); ∆fadE (n=24); ∆fadH (n=24) Replicate D: WT (n=24); ∆fadE (n=24); ∆fadH (n=24) Replicate E: WT (n=24); ∆fadE (n=24); ∆fadH (n=24)	F2 = 19.29, p < 0.001	WT vs ∆fadE: p < 0.001 WT vs ∆fadH: p = 0.0023 ∆fadE vs ∆fadH: p = 0.0015

## Sheet: Figure S1
Figure S1A
adonis2(formula = Euclidean_distance ~ Tissue, data = metadata)
	Df	SumOfSqs	R2	F	Pr(>F)
Model	1	1106.7	0.43917	22.709	0.001	***
Residual	29	1413.3	0.56083
Total	30	2520	1
adonis2(formula = Euclidean_distance ~ Colonisation, data = metadata)
	Df	SumOfSqs	R2	F	Pr(>F)
Model	1	162.72	0.06457	2.0018	0.085	.
Residual	29	2357.28	0.93543
Total	30	2520	1
adonis2(formula = Euclidean_distance ~ Time, data = metadata)
	Df	SumOfSqs	R2	F	Pr(>F)
Model	1	95.14	0.03775	1.1378	0.293
Residual	29	2424.86	0.96225
Total	30	2520	1
adonis2(formula = Euclidean_distance ~ Colonisation*Time, data = metadata)
	Df	SumOfSqs	R2	F	Pr(>F)
Model	3	291.52	0.11568	1.1773	0.251
Residual	27	2228.48	0.88432
Total	30	2520	1
Figure S1B
adonis2(formula = Euclidean_distance ~ Colonisation, data = metadata)
	Df	SumOfSqs	R2	F	Pr(>F)
Model	1	196.07	0.15561	2.58	0.014	*
Residual	14	1063.93	0.84439
Total	15	1260	1
adonis2(formula = Euclidean_distance ~ Time, data = metadata)
	Df	SumOfSqs	R2	F	Pr(>F)
Model	1	87.91	0.06977	1.05	0.387
Residual	14	1172.09	0.93023
Total	15	1260	1
adonis2(formula = Euclidean_distance ~ Colonisation*Time, data = metadata)
	Df	SumOfSqs	R2	F	Pr(>F)
Model	3	341.76	0.27124	1.4888	0.064	.
Residual	12	918.24	0.72876
Total	15	1260	1
Figure S1C
adonis2(formula = Euclidean_distance ~ Colonisation, data = metadata)
	Df	SumOfSqs	R2	F	Pr(>F)
Model	1	146.79	0.12482	1.8541	0.039	*
Residual	13	1029.21	0.87518
Total	14	1176	1
adonis2(formula = Euclidean_distance ~ Time, data = metadata)
	Df	SumOfSqs	R2	F	Pr(>F)
Model	1	164.48	0.13986	2.1138	0.023	*
Residual	13	1011.52	0.86014
Total	14	1176	1
adonis2(formula = Euclidean_distance ~ Colonisation*Time, data = metadata)
	Df	SumOfSqs	R2	F	Pr(>F)
Model	3	335.66	0.28543	1.4646	0.069	.
Residual	11	840.34	0.71457
Total	14	1176	1

## Sheet: Figure S2
Figure S2A - gut 12 h
Metabolite	FC	log2(FC)	raw.pval	-log10(p)
fumaric acid	0.62716	-0.6731	0.00048506	3.3142
Citrate	0.35778	-1.4828	0.00057039	3.2438
Glyoxylic acid	2.9091	1.5406	0.00068996	3.1612
malic acid	0.44896	-1.1553	0.0017925	2.7465
2-OH-glutarate	0.44109	-1.1809	0.0061735	2.2095
alpha ketoglutaric acid	0.2765	-1.8546	0.0067996	2.1675
citramalic acid	0.46016	-1.1198	0.008876	2.0518
Glu/Gln	0.71634	-0.48128	0.014313	1.8443
tartronic acid	0.67385	-0.56949	0.016487	1.7829
C17:0	1.8032	0.85059	0.018296	1.7376
Beta- alanine 1	2.6899	1.4276	0.021201	1.6736
cysteine	1.4769	0.56259	0.046904	1.3288
trehalose	0.63086	-0.66461	0.053002	1.2757
5-OH-indole-2-carboxy-late	0.38095	-1.3923	0.056861	1.2452
behenic acid	1.9142	0.93675	0.060123	1.221
C16:0-glycerol	1.3077	0.38702	0.074809	1.126
Figure S2B - gut 20 h
Metabolite	FC	log2(FC)	raw.pval	-log10(p)
Citrate	0.3623	-1.4647	0.0084826	2.0715
Tetracosanol	2.7538	1.4614	0.022321	1.6513
malic acid	0.5527	-0.85543	0.024789	1.6057
C16:0-glycerol	2.1064	1.0748	0.031711	1.4988
arachidic acid	2.2985	1.2007	0.04969	1.3037
behenic acid	2.8061	1.4886	0.055803	1.2533
trehalose	0.61723	-0.69613	0.056678	1.2466
cholesterol	1.8997	0.92575	0.060183	1.2205
xanthurenic acid	0.40775	-1.2942	0.062166	1.2064
Glu/Gln	0.80043	-0.32115	0.062463	1.2044
Methylphosphate	0.44529	-1.1672	0.065708	1.1824
tartronic acid	0.68367	-0.54862	0.070713	1.1505
fumaric acid	0.72585	-0.46227	0.080704	1.0931
C20:5	0.45838	-1.1254	0.088008	1.0555
glyceric acid	0.77333	-0.37084	0.092328	1.0347
benzoic acid	1.4266	0.51263	0.093314	1.0301
Figure S2C - whole larvae 12 h
Metabolite	FC	log2(FC)	raw.pval	-log10(p)
Glyoxylic acid	4.875	2.2854	0.0018412	2.7349
hexose	1.7349	0.79489	0.025449	1.5943
succinic acid	0.68137	-0.55348	0.029963	1.5234
Glycine Betaine	1.6379	0.71187	0.058294	1.2344
Beta- alanine 1	2.7078	1.4371	0.063601	1.1965
urea	1.9924	0.99451	0.069874	1.1557
ribose-5-phosphate	2.25	1.1699	0.089905	1.0462
Figure S2D - whole larvae 20 h
Metabolite	FC	log2(FC)	raw.pval	-log10(p)
myristic acid	0.6	-0.73697	0.020434	1.6896
hexose	2	1	0.02472	1.6069
allantoin	2.3267	1.2183	0.029472	1.5306
Glyoxylic acid	2.6667	1.415	0.039936	1.3986
Citrate	0.57337	-0.80247	0.042774	1.3688
citrulline	1.374	0.45834	0.046405	1.3334
Beta- alanine 1	1.6127	0.68952	0.074808	1.1261
Threonic acid	2.1846	1.1274	0.088377	1.0537
urea	2.1347	1.094	0.09527	1.021

## Sheet: Figure S3
Analysis	Response variable	Predictor	Random effect	Sample Size	Test result
Figure S3A - effect of bacteria proliferation on larval development success
Glmm (binomial)	% blocked larvae	m-DAP and D-Ala supplementation	Replicate	Replicate A: m-DAP+D-Ala (n=48); no m-DAP+D-Ala (n=24) Replicate B: m-DAP+D-Ala (n=47); no m-DAP+D-Ala (n=24) Replicate C: m-DAP+D-Ala (n=47); no m-DAP+D-Ala (n=24)	F1 = 12.4, p < 0.001
	% dead larvae	m-DAP and D-Ala supplementation	Replicate		F1 = 0, p =1
	% dead pupae	m-DAP and D-Ala supplementation	Replicate		F1 = 0, p =1
	% adults	m-DAP and D-Ala supplementation	Replicate		F1 = 35.6, p < 0.001
Figure S3A - effect of bacteria proliferation on larval development duration
lmm	Days to pupa	m-DAP and D-Ala supplementation	Replicate	Replicate A: m-DAP+D-Ala (n=48); no m-DAP+D-Ala (n=24) Replicate B: m-DAP+D-Ala (n=47); no m-DAP+D-Ala (n=24) Replicate C: m-DAP+D-Ala (n=47); no m-DAP+D-Ala (n=24)	F1 = 29.1, p < 0.001

## Sheet: Figure S4
Analysis	Response variable	Predictor	Random effect	Sample Size	Test result	Comparisons
Figure S4A - Bacterial load in water (low load)
Lmm	CFUs	Bacterial strain	Replicate	5 replicates, 1 pool of 6 wells tested per day/condition/replicate	F2 = 0.46, p = 0.63	WT vs ∆fadE: p = 0.59 WT vs ∆fadH: p = 0.67
Figure S4B - low cholesterol doses (low load)
Lmm	CFUs	Bacterial strain	Replicate	5 replicates, 4 pools of 4 larvae (L4) tested per replicate	F2 = 0.72, p = 0.49	WT vs ∆fadE: p = 0.27 WT vs ∆fadH: p = 0.34
Figure S4C - bacteria deficient in fatty acid degradation (high load)
Glmm (binomial)	% adults	Bacterial strain	Replicate	Replicate A: WT (n=24); ∆fadE (n=24); ∆fadH (n=24) Replicate B: WT (n=24); ∆fadE (n=24); ∆fadH (n=24) Replicate C: WT (n=24); ∆fadE (n=24); ∆fadH (n=24) Replicate D: WT (n=24); ∆fadE (n=24); ∆fadH (n=24) Replicate E: WT (n=24); ∆fadE (n=24); ∆fadH (n=24)	F2 = 1.48, p = 0.22	WT vs ∆fadE: p = 1 WT vs ∆fadH: p = 0.12
